# Supplementary material for: Targeted Microbial Shifts and Metabolite Profiles Were Associated with Clinical Response to an Anti-Inflammatory Diet in Osteoarthritis
Source: Nutrients. 2025 Aug 22;17(17):2729. doi: 10.3390/nu17172729 (PMC12430150; doi:10.3390/nu17172729)
Supplement: Supplementary file 1 [file nutrients-17-02729-s001.zip]

Archive with 11 entries (11 files):
- Supplementary Figures/OA_SF_1.png
- Supplementary Figures/OA_SF_2.jpg
- Supplementary Figures/OA_SF_3.jpg
- Supplementary Figures/OA_SF_4.jpg
- Supplementary Figures/OA_SF_5.jpg
- Supplementary Figures/OA_SF_6.jpg
- Supplementary Figures/OA_SF_7.jpg
- Supplementary Figures/OA_SF_8.jpg
- Supplementary Figures/SFigure_legends.pdf
- Supplementary Tables/Supplementary Tables_6.6.2025.pdf
- Supplementary_Information_6.6.2025.pdf
